# Supplementary material for: Retrospective analysis of illness and liver abscesses in low-risk, crossbred beef cattle
Source: Front Vet Sci. 2026 Jul 20;13:1875341. doi: 10.3389/fvets.2026.1875341 (PMC13430718; doi:10.3389/fvets.2026.1875341)
Supplement: Supplementary file 1 [file Table_1.xlsx]

## Sheet: Table S1
Table S1. Diets fed to crossbred beef cattle during the finshing period.
Ingredient	Diet 1	Diet 2	Diet 3	Diet 4	Diet 5	Diet 6	Diet 7	Diet 8	Diet 9	Diet 10	Diet 11	Diet 12	Diet 13
Alfalfa hay	0	0	0	0	9	0	10	8	8	0	0	0	8
Corn silage	15	8.7	0	13.75	12	8	15	0	0	0	5	8.7	0
Corn stalks	0	0	17.9	0	0	0	0	0	0	0	0	0	0
Dry-rolled corn	0	55.8	53	25	75	63	72	77	57.35	70	59.5	55.8	57.35
Earlage	0	0	0	40	0	0	0	0	0	0	0	0	0
High moisture corn	70.4	0	0	0	0	0	0	0	0	0	0	0	0
Modified distillers grains	0	0	0	0	0	0	0	0	0	15	0	0	0
Sorghum silage	0	0	0	0	0	0	0	0	0	12.25	0	0	0
Supplement A1	0	3.16	0	0	0	2.5	0	4.25	4.25	2.75	0	0	0
Supplement B2	0	0	2.4	0	0	0	0	0	0	0	3.5	3.16	4.25
Supplement C3	0	0	0	0	4	0	3	0	0	0	0	0	0
Supplement D4	0.6	0	0	1.25	0	0	0	0	0	0	0	0	0
Urea	0	0	0	0	0	0	0	0.75	0.4	0	0	0	0.4
Wet distillers grains with solubles	14	32.34	26.7	20	0	26.5	0	10	30	0	32	32.34	30
Finishing seasons	Summer 2012	Summer 2020	Summer 2016	Summer 2011	Summer 2024	Summer 2017	Summer 2020	Fall 2018	Fall 2018	Summer 2020	Summer 2013	Summer 2015	Summer 2017
							Fall 2020	Summer 2019	Fall 2019		Summer 2014	Summer 2017
							Summer 2021	Fall 2019
							Fall 2021
							Summer 2022
							Summer 2023
1 Supplement contained 25.0% crude protein, 2.2% fat, 5.2% fiber, 13.0% calcium, 0.4% phosphorus, 3% salt, 8.2mg/kg selenium, 177.500 IU/kg Vitamin A, 17,640 IU/kg Vitamin D, 179 IU/kg Vitamin E, and 772 mg/kg rumensin.
2 Supplement contained 25.0% crude protein, 2.2% fat, 5.2% fiber, 13.0% calcium, 0.4% phosphorus, 3% salt, 8.2mg/kg selenium, 177.500 IU/kg Vitamin A, 17,640 IU/kg Vitamin D, 179 IU/kg Vitamin E, 772 mg/kg rumensin, and Tylan.
3 Supplement contained 40.0% crude protein, 1.0% fat, 14.0% fiber, 8.0% calcium, 0.6% phosphorus, 2.3% salt, 66,150 IU/kg Vitamin A, 6,615 IU/kg Vitamin D, 662 IU/kg Vitamin E, and 551 mg/kg rumensin.
4 Supplement was a custom mix and contained 94.45% limestone, 2.74% Rumensin 80, 2.07% Thiamine vitamin B1, 0.73% Vitamin A, D, E

## Sheet: Table S2
Table S2. Summary of antibiotic types used in beef cattle.
Antibiotic type	Indications for use	Bacteria species	Product(s)
Therapeutic
Ceftiofur	Foot rot Respiratory disease	Bacteroides melaninogenicus Fusobacterium necrophorum Histophilus somni Mannheimia haemolytica Pasteurella multocida	Excede1 Naxcel1
Florfenicol	Foot rot Respiratory disease	Bacteroides melaninogenicus Fusobacterium necrophorum Histophilus somni Manheimia haemolytica Pasteurella multocida	Nuflor2
Oxytetracycline	Bacterial enteritis Diptheria Foot rot Infectious bovine keratoconjunctivitis Pneumonia and shipping fever Wounds	Actinobacillus lignieresii Escherichia coli Fusobacterium necrophorum Haemophilus spp. Leptospira pomona Moraxella bovis Pasteurella spp.	BioMycin 2003 Liquamycin LA-2001 Oxytet 1004
Tildipirosin	Respiratory disease	Histophilus somni Mannheimia haemolytica Pasteurella multocida	Zuprevo2
Tulathromycin	Infectious bovine keratoconjunctivitis Foot rot Respiratory disease	Fusobacterium necrophorum Histophilus somni Mannheimia haemolytica Moraxella bovis Mycoplasma bovis Pasteurella multocida Porphyromonas levii	Draxxin1
Prophylactic
Chlortetracycline	Anaplasmosis Bacterial enteritis Liver abscesses Pneumonia and shipping fever	Anaplasma marginale Escherichia coli Pasteurella multocida	Aureomycin1
Tylosin phosphate	Liver abscesses	Arcanobacterium pyogenes Fusobacterium necrophorum	Tylan 1005
1Zoetis, Kalamazoo, MI
2Merck Animal Health, Rahway, NJ
3Boehringer Ingelheim Animal Health USA Inc., Duluth, GA
4Norbrook Inc., Lenexa, KS
5Elanco US Inc., Greenfield, IN

## Sheet: Table S3
Table S3. Contrasts for final models for preweaning, feedlot, and lifetime health effects and liver abscess outcomes in low-risk, crossbred beef cattle.
	Preweaning					Feedlot					Lifetime
Contrast	Odds ratio	Lower CI	Upper CI	P-value		Odds ratio	Lower CI	Upper CI	P-value		Odds ratio	Lower CI	Upper CI	P-value
Diagnosis
Age of dam
2 / 3	1.43	0.99	2.05	0.06		1.41	0.98	2.03	0.08		1.39	0.96	2.01	0.11
2 / 4	1.09	0.76	1.57	0.96		1.07	0.74	1.53	0.99		1.05	0.73	1.51	0.99
2 / 5 to 9	1.18	0.84	1.64	0.68		1.2	0.85	1.67	0.6		1.17	0.84	1.64	0.7
2 / 10+	0.97371	0.653595	1.45349	0.99		0.931966	0.625391	1.39082	0.99		0.923361	0.618812	1.37741	0.98
3 / 4	0.77	0.59	1	0.05		0.76	0.58	0.99	0.04		0.76	0.58	0.99	0.04
3 / 5 to 9	0.83	0.65	1.05	0.18		0.85	0.67	1.08	0.33		0.85	0.67	1.07	0.3
3 / 10+	0.68306	0.497512	0.93633	0.01		0.662252	0.484027	0.906618	0.003		0.664894	0.485909	0.909918	0.004
4 / 5 to 9	1.08	0.86	1.34	0.89		1.12	0.9	1.4	0.63		0.85	0.67	1.07	0.3
4 / 10+	0.891266	0.662252	1.20337	0.83		0.874891	0.648929	1.17925	0.74		0.877963	0.651042	1.18343	0.76
5 to 9 / 10+	0.827815	0.632911	1.08108	0.3		0.780031	0.597729	1.01833	0.08		0.787402	0.6035	1.02775	0.1
Sex
Heifer / steer						0.76	0.63	0.92	0.004
Slaughter age, scaled	0.91	0.83	1	0.04		0.94	0.86	1.03	0.17		0.94	0.86	1.03	0.18
Slaughter weight, scaled	1	0.94	1.07	0.94		1	0.93	1.07	0.97		1	0.93	1.07	0.95
Heterosis	1.01	0.79	1.3	0.91		1.02	0.8	1.31	0.86		1.02	0.79	1.3	0.89
Breed covariates
Continental	1.23	0.99	1.53	0.06		1.22	0.98	1.51	0.08		1.2	0.97	1.5	0.09
Indicus	0.79	0.37	1.72	0.56		0.82	0.38	1.77	0.61		0.79	0.36	1.7	0.54
Other	2.16	0.22	21.14	0.51		2.75	0.28	26.61	0.38		2.68	0.28	26	0.39
Tylosin
Tylosin long / Tylosin long control						0.46	0.24	0.89	0.02		0.46	0.24	0.88	0.02
Tylosin short / Tylosin short control						0.77	0.42	1.42	0.4		0.77	0.42	1.42	0.4
CTC
CTC / control						0.99	0.72	1.36	0.97		1	0.73	1.37	0.99
Diagnosis
Respiratory / no respiratory	0.94	0.65	1.34	0.71		1.09051	0.917431	1.29534	0.32		1.07	0.91	1.25	0.4
Infection / no infection						0.8	0.543478	1.17647	0.26
Lameness / no lameness	1.18	0.87	1.6	0.3		1.1274	0.854701	1.49254	0.4		1.12	0.91	1.39	0.28
Other diagnosis / no other diagnosis	1.27	0.75	2.16	0.37		1.15	0.74	1.8	0.53		1.12	0.79	1.6	0.52
Sex * infection
Heifer: infection / no infection	0.44	0.17	1.13	0.12							0.44	0.21	0.94	0.03
Steer: infection / no infection	0.98	0.67	1.44	1							0.95	0.69	1.31	1
Infection: heifer / steer	0.34	0.13	0.94	0.03							0.37	0.17	0.84	0.01
No infection: heifer / steer	0.76	0.58	0.99	0.04							0.8	0.63	1.02	0.09
Therapeutic treatment type
Age of dam
2 / 3	1.45	1.01	2.08	0.05		1.41	0.97	2.03	0.08		1.4	0.97	2.01	0.09
2 / 4	1.11	0.77	1.59	0.93		1.06	0.74	1.53	0.99		1.06	0.74	1.52	0.99
2 / 5 to 9	1.2	0.86	1.68	0.56		1.19	0.85	1.67	0.61		1.19	0.85	1.66	0.64
2 / 10+	0.987167	0.662252	1.47275	1		0.931099	0.62461	1.38889	0.99		0.925069	0.619963	1.38122	0.98
3 / 4	0.77	0.59	1	0.05		0.76	0.58	0.99	0.04		0.76	0.58	0.99	0.04
3 / 5 to 9	0.83	0.66	1.05	0.21		0.85	0.67	1.08	0.33		0.85	0.67	1.08	0.33
3 / 10+	0.682128	0.497512	0.935454	0.01		0.662691	0.484262	0.907441	0.003		0.662252	0.484027	0.906618	0.003
4 / 5 to 9	1.08	0.87	1.35	0.86		1.12	0.9	1.4	0.63		1.12	0.9	1.4	0.63
4 / 10+	0.88968	0.657895	1.20048	0.82		0.874891	0.649351	1.17925	0.74		0.874126	0.648508	1.17786	0.73
5 to 9 / 10+	0.821018	0.628931	1.07181	0.26		0.78064	0.493097	1.02775	0.08		0.78064	0.598086	1.01833	0.08
Sex
Heifer / steer	0.73	0.6	0.9	0.003		0.76	0.63	0.92	0.0045		0.76	0.63	0.92	0.0044
Slaughter age, scaled	0.91	0.83	0.99	0.04		0.94	0.86	1.03	0.17		0.94	0.86	1.03	0.17
Slaughter weight, scaled	1	0.94	1.07	0.92		1	0.93	1.07	0.97		1	0.93	1.07	0.96
Heterosis	1.02	0.79	1.3	0.89		1.02	0.8	1.31	0.87		1.02	0.8	1.31	0.87
Breed covariates
Continental	1.24	1	1.54	0.05		1.22	0.98	1.52	0.07		1.22	0.98	1.52	0.07
Indicus	0.82	0.38	1.77	0.61		0.83	0.38	1.79	0.63		0.82	0.38	1.78	0.62
Other	2.31	0.24	22.47	0.47		2.8	0.29	27.08	0.37		2.81	0.29	27.18	0.37
Tylosin
Tylosin long / Tylosin long control						0.47	0.25	0.9	0.02		0.47	0.25	0.9	0.02
Tylosin short / Tylosin short control						0.76	0.41	1.41	0.39		0.77	0.41	1.42	0.39
CTC
CTC / control						0.99	0.72	1.36	0.94		0.99	0.72	1.36	0.95
Therapeutic treatment type
Anti-inflammatory / no anti-inflammatory	0.88	0.59	1.3	0.52		1.02	0.75	1.4	0.89		1.08	0.87	1.35	0.48
Antibiotic / no antibiotic	1.02	0.83	1.26	0.84		1.07	0.8	1.44	0.63		1	0.83	1.21	0.99
Other treatment type / no other treatment type	1.32	0.59	2.96	0.5		0.997	0.6	1.66	0.99		1.04	0.67	1.61	0.87
Therapeutic antibiotic type
Age of dam
2 / 3	1.49	1.03	2.14	0.03		1.41	0.98	2.03	0.08		1.44	1	2.08	0.06
2 / 4	1.14	0.79	1.63	0.87		1.07	0.98	1.53	0.99		1.09	0.76	1.57	0.97
2 / 5 to 9	1.24	0.88	1.73	0.42		1.19	0.85	1.67	0.6		1.23	0.88	1.72	0.47
2 / 10+	1.0101	0.675676	1.50602	1		0.931966	0.625	1.38889	0.99		0.956023	0.640205	1.42653	0.99
3 / 4	0.77	0.59	1	0.05		0.756	0.577	0.99	0.04		0.76	0.58	0.99	0.04
3 / 5 to 9	0.83	0.66	1.05	0.21		0.847	0.667	1.08	0.32		0.85	0.67	1.08	0.36
3 / 10+	0.67981	0.49505	0.931966	0.01		0.661376	0.483092	0.904977	0.003		0.664894	0.485673	0.909918	0.004
4 / 5 to 9	1.09	0.87	1.36	0.85		1.12	0.9	1.4	0.63		1.13	0.9	1.41	0.6
4 / 10+	0.888099	0.657895	1.19904	0.82		0.874891	0.649351	1.17925	0.74		0.877963	0.651466	1.18343	0.76
5 to 9 / 10+	0.817661	0.625	1.06838	0.24		0.78064	0.598802	1.01833	0.08		0.780031	0.597372	1.01833	0.08
Sex
Heifer / steer						0.76	0.63	0.92	0.004
Slaughter age, scaled	0.91	0.83	1	0.04		0.94	0.86	1.03	0.16		0.94	0.86	1.03	0.17
Slaughter weight, scaled	1	0.94	1.07	0.96		1	0.93	1.07	0.98		1	0.93	1.07	0.93
Heterosis	1.01	0.79	1.3	0.93		1.02	0.8	1.31	0.87		1.01	0.79	1.3	0.92
Breed covariates
Continental	1.23	0.99	1.53	0.06		1.22	0.98	1.52	0.07		1.21	0.97	1.51	0.08
Indicus	0.8	0.37	1.73	0.57		0.83	0.38	1.79	0.63		0.81	0.37	1.75	0.58
Other	2.25	0.23	21.81	0.48		2.76	0.29	26.77	0.38		2.76	0.28	26.85	0.38
Tylosin
Tylosin long / Tylosin long control						0.47	0.22	0.89	0.02		0.46	0.24	0.87	0.02
Tylosin short / Tylosin short control						0.76	0.41	1.41	0.39		0.77	0.42	1.41	0.4
CTC
CTC / control						0.99	0.72	1.36	0.97		0.98	0.71	1.34	0.89
Therapeutic antibiotic type
Ceftiofur / no ceftiofur	0.94	0.59	1.5	0.8		1.16	0.9	1.48	0.25		1.11	0.89	1.39	0.35
Florfenicol / no florfenicol	1.24	0.75	2.05	0.41							0.99	0.66	1.49	0.97
Oxytetracycline / no oxytetracycline	1.03	0.75	1.42	0.85		1.08	0.72	1.63	0.71
Tildipirosin / no tildipirosin						1.04	0.85	1.28	0.68		1.05	0.86	1.29	0.62
Tulathromycin / no tulathromycin						1.01	0.66	1.56	0.96
Other antibiotic type / no other antibiotic type	1.2	0.75	1.94	0.45		1.11	0.72	1.7	0.64		1.2	0.82	1.75	0.36
Sex * oxytetracycline
Heifer: oxytetracycline / no oxytetracycline											0.5	0.23	1.1	0.11
Steer: oxytetracycline / no oxytetracycline											1.17	0.82	1.66	1
Oxytetracycline: heifer / steer											0.48	0.2	1.18	0.17
No oxytetracycline: heifer / steer											1.12	0.75	1.69	1
Sex * tulathromycin
Heifer: tulathromycin / no tulathromycin	1.5	0.62	3.6	0.99							1.44	0.76	2.75	0.63
Steer: tulathromycin / no tulathromycin	0.6	0.39	0.94	0.02							0.67	0.46	0.98	0.03
Tulathromycin: heifer / steer	1.75	0.67	4.6	0.59							1.08	0.47	2.46	1
No tulathromycin: heifer / steer	0.71	0.54	0.92	0.0045							0.5	0.32	0.79	0.0006
